# Supplementary material for: Biallelic Variants in CFAP61 Cause Multiple Morphological Abnormalities of the Flagella and Male Infertility
Source: Front Cell Dev Biol. 2022 Jan 31;9:803818. doi: 10.3389/fcell.2021.803818 (PMC8841411; doi:10.3389/fcell.2021.803818)
Supplement: Supplementary file 1 [file Table3.XLSX]

## Sheet: Sheet1
Supplementary Table 1. Primers used in the study
Primer names	Primer sequences (5'-3')
CFAP61-M1-F	TGTATAAGGCAGTGCCAGAG
CFAP61-M1-R	GATGACTGTCCCAGTGAAGC
CFAP61-M2-F	GCACAGCTGTTGGGTTCATG
CFAP61-M2-R	GTGAGCATCCTGAATGTGGG
