# Supplementary material for: Biallelic Variants in CFAP61 Cause Multiple Morphological Abnormalities of the Flagella and Male Infertility
Source: Front Cell Dev Biol. 2022 Jan 31;9:803818. doi: 10.3389/fcell.2021.803818 (PMC8841411; doi:10.3389/fcell.2021.803818)
Supplement: Supplementary file 5 [file Table4.XLSX]

## Sheet: Sheet1
Supplementary Table 2. Antibodies used in the study
Antibodies	Reference	Dilution for IF
anti-SPAG6	Proteintech 12462-1-AP	1:100
anti-TSGA2	Abcam ab224386	1:400
anti-DNAH1	Abcam ab122367	1:100
anti-CFAP61	Sigma HPA009079	1:100
anti-CFAP251	Sigma HPA040005	1:100
anti-Rabbit-IgG	Abclonal AC005	1:100
anti-Mouse-IgG	Abclonal AC011	1:100
anti-α-tubulin	Sigma F2168	1:100
Goat anti-Mouse IgG1 Cross-Adsorbed Secondary Antibody, Alexa Fluor 488	Thermo Fisher A21121	1:100
Donkey anti-Rabbit IgG (H+L) Highly Cross-Adsorbed Secondary Antibody, Alexa Fluor 555	Thermo Fisher A31572	1:200
